# Supplementary material for: The role of isochrony in speech perception in noise
Source: Sci Rep. 2020 Nov 11;10:19580. doi: 10.1038/s41598-020-76594-1 (PMC7658253; doi:10.1038/s41598-020-76594-1)
Supplement: Supplementary file 2 — Supplementary Information 2. [file 41598_2020_76594_MOESM2_ESM.zip]

Archive with 16 entries (15 files):
- en_ani_syl.wav
- en.wav
- fr.wav
- fr_ani_acc.wav
- en_p_syl.wav
- en_iso_acc.wav
- fr_iso_syl.wav
- fr_p_syl.wav
- en_ani_acc.wav
- en_p_acc.wav
- fr_ani_syl.wav
- en_iso_syl.wav
- fr_p_acc.wav
- __MACOSX/
- __MACOSX/._fr_p_acc.wav
- fr_iso_acc.wav
